# Supplementary material for: Effects of different cultivation methods on the rhizosphere microbial community and secondary metabolites of Houttuynia cordata Thunb
Source: PeerJ. 2026 Feb 11;14:e20797. doi: 10.7717/peerj.20797 (PMC12906257; doi:10.7717/peerj.20797)
Supplement: Supplemental Information 1 [file peerj-14-20797-s001.zip]

Archive with 2 entries (2 files):
- Houttuynia phenolics.xlsx
- Soil physical and chemical properties.xls
