# Supplementary material for: Effects of different cultivation methods on the rhizosphere microbial community and secondary metabolites of Houttuynia cordata Thunb
Source: PeerJ. 2026 Feb 11;14:e20797. doi: 10.7717/peerj.20797 (PMC12906257; doi:10.7717/peerj.20797)
Supplement: Supplemental Information 1 [file peerj-14-20797-s001.zip › Houttuynia phenolics.xlsx]

## Sheet: Sheet1
tissue culture	Chlorogenic acid			Kaempferol-3-o-glucorhamnoside			Isoquercitrin			Quercitrin			Quercetin
RH	6.9	1.2	RH	17.862	2.82	RH	6.748	1.02	RH	11.517	1.11	RH	0	0
BY	50.526	4.61	BY	81.477	6.73	BY	15.342	1.53	BY	30.565	2.45	BY	0.717	0.08
indoor cultivation	Chlorogenic acid			Kaempferol-3-o-glucorhamnoside			Isoquercitrin			Quercitrin			Quercetin
RH	15.408	1.23	RH	299.282	33.1	RH	42.008	3.82	RH	189.029	14.93	RH	0.382	0.04
BY	98.163	8.94	BY	308.832	24.09	BY	45.926	3.2	BY	328.975	27.5	BY	0.432	0.02
in situ cultivation	Chlorogenic acid			Rutin			Kaempferol-3-o-glucorhamnoside			Isoquercitrin			Quercitrin			Quercetin
RH	20.666	2.05	RH	16.619	2.48	RH	102.211	12.94	RH	38.601	2.81	RH	0.404	0.03	RH	0.404	0.03
BY	180.831	17.42	BY	20.648	1.94	BY	402.673	38.49	BY	76.148	5.29	BY	0.393	0.05	BY	0.393	0.08
	tissue culture
	indoor cultivation
	in situ cultivation
