# Supplementary material for: Effects of different cultivation methods on the rhizosphere microbial community and secondary metabolites of Houttuynia cordata Thunb
Source: PeerJ. 2026 Feb 11;14:e20797. doi: 10.7717/peerj.20797 (PMC12906257; doi:10.7717/peerj.20797)
Supplement: Supplemental Information 1 [file peerj-14-20797-s001.zip › Soil physical and chemical properties.xls]

## Sheet: Summary
				pH		SOM		TN		TP		TK		AN		AP		AK		Urease activity	phosphatase activity	Invertase activity
						g/kg		g/kg		g/kg		g/kg		mg/kg		mg/kg		mg/kg		（ug NH4+-N/g/24 h）	（mg Phenol/g/24h）	（mg Glucose/g/24 h）
Sampling location	Experiment name	Bioinformatics analysis name	Bioinformatics analysis name - group name	pH		OM		TN		TP		TK		AN		AP		AK		URA	PHA	INA
Remhuai 1	W-RH-1	RH-1	RH	8.12	8.14±0.02	11.134	11.13±0.14	0.698965	0.69±0.01	0.932107	0.93±0.00	10.561	10.68±0.12	35.914	35.91±0.02	11.9674	11.16±0.81	34.1955	35.20±1.01	95.9531	1.27337	7.8017
	W-RH-1	RH-2	RH	8.14		10.9937		0.67328		0.934821		10.7974		35.8983		11.1624		35.205		94.673	1.16572	7.86962
	W-RH-1	RH-3	RH	8.15		11.2738		0.6912		0.933		10.679		35.9288		10.3573		36.2141		93.3933	1.20879	7.90169
Baiyun 1	W-BY-1	BY-1	BY	8.37	8.37±0.02	33.9471	33.96±0.52	1.349	1.35±0.02	1.28126	1.28±0.00	11.1334	11.26±0.28	52.527	55.27±2.74	26.36	26.36±0.54	132.645	134.13±1.48	108.467	0.922387	10.4549
	W-BY-1	BY-2	BY	8.38		33.4411		1.36616		1.28497		11.0614		58.0128		26.8986		134.128		112.764	0.934	9.10701
	W-BY-1	BY-3	BY	8.35		34.4809		1.33176		1.283		11.5857		55.27		25.8222		135.611		110.615	0.945134	9.78098
Renhuai forward 1	RHQ-1	RHQ-1	RHQ	7.4	7.34±0.08	46.875	44.76±2.11	2.849	2.85±0.14	1.24176	1.13±0.10	11.6115	11.61±0.50	136.726	128.48±8.25	12.1436	11.80±0.35	88.5388	91.43±2.89	193.095	2.07516	14.287
2	RHQ-2	RHQ-2	RHQ	7.25		42.6511		2.987		1.08273		11.1087		120.229		11.4531		94.315		203.372	2.00252	13.6239
3	RHQ-3	RHQ-3	RHQ	7.36		44.763		2.711		1.0508		12.114		128.477		11.7985		91.427		113.035	1.64139	9.519
Renhuai back 1	RHH-1	RHH-1	RHH	7.57	7.61±0.05	35.0155	35.02±2.55	2.382	2.38±0.12	0.679	0.65±0.08	11.449	11.45±0.38	130.424	123.41±7.01	11.9565	11.96±1.31	88.306	85.24±3.07	276.727	2.269	31.2759
2	RHH-2	RHH-2	RHH	7.67		37.566		2.499		0.563408		11.827		116.405		10.644		82.166		269.457	2.01131	31.758
3	RHH-3	RHH-3	RHH	7.6		32.4652		2.26517		0.716		11.0708		123.415		13.2729		85.236		245.597	2.027	7.84205
				8.14±0.02	11.13±0.14	0.69±0.01	0.93±0.00	10.68±0.12	35.91±0.02	11.16±0.81	35.20±1.01	±
				8.37±0.02	33.96±0.52	1.35±0.02	1.28±0.00	11.26±0.28	55.27±2.74	26.36±0.53	134.13±1.48	±
				7.34±0.08	44.76±2.11	2.85±0.14	1.13±0.10	11.61±0.50	128.48±8.25	11.80±0.35	91.43±2.89	±
				7.61±0.05	35.02±2.55	2.38±0.12	0.65±0.08	11.45±0.38	123.41±7.01	11.96±1.31	85.24±3.07	±

## Sheet: pH
Soil Sample Name	Number	pH	Mean
Renhuai No.1	1	8.12	8.13667
	2	8.14
	3	8.15
No.2	4	8.2	8.21333
	5	8.23
	6	8.21
No.3	7	8.21	8.20667
	8	8.19
	9	8.22
Baiyun No.1	10	8.29	8.365
	11	8.38
	12	8.35
No.2	13	8.39	8.475
	14	8.49
	15	8.46
No.3	16	8.4	8.42333
	17	8.43
	18	8.44
Baiyun before No.1	19	7.41	7.38333
	20	7.36
	21	7.38
No.2	22	7.34	7.33333
	23	7.32
	24	7.34
No.3	25	7.27	7.26667
	26	7.27
	27	7.26
Baiyun back No.1	28	7.47	7.47667
	29	7.49
	30	7.47
No.2	31	7.56	7.57333
	32	7.59
	33	7.57
No.3	34	7.49	7.47333
	35	7.47
	36	7.46
Renhuai before No.1	37	7.38	7.395
	38	7.31
	39	7.41
No.2	40	7.22	7.25
	41	7.24
	42	7.29
No.3	43	7.33	7.35667
	44	7.37
	45	7.37
Renhuai back No. 1	46	7.67	7.565
	47	7.57
	48	7.56
No. 2	49	7.67	7.66667
	50	7.69
	51	7.64
No. 3	52	7.61	7.6
	53	7.59
	54	7.53

## Sheet: SON
SOM
Experimental steps: Accurately weigh the appropriate amount of soil and put it into a hard test tube, then add a small spoonful of quartz sand, accurately add 5mL potassium dichromate, 5mL concentrated sulfuric acid, 174°C oil bath for 7-10min, take it out, wash it into a triangular bottle after cooling, add two or three drops of o-filroline indicator, titrate with a concentration of 0.11mol/L Fe…
										Consumption FeSO4（mL）		Average value
Sample plot	Number	Weigh the sample amount（g)	Consumption FeSO4（mL）	FeSO4（moL/L ）	Conversion factor k	content（g/Kg)	Mean		1-9Blank	1	20.6	20.47
Renhuai No.1	1	0.205	17.2	0.11	0.989868	10.0846	11.1338			2	20.4
	2	0.2053	16.9	0.11	0.989868	10.9937				3	20.4
	3	0.2002	16.9	0.11	0.989868	11.2738			10-54Blank	1	19.65	19.78
No.2	4	0.2001	18.6	0.11	0.99206	5.89523	6.1436			2	19.8
	5	0.2042	18.5	0.11	0.99206	6.08579				3	19.9
	6	0.2005	18.42	0.11	0.99206	6.44979
No.3	7	0.2026	17.6	0.11	0.990761	8.94782	9.95644
	8	0.202	17.33	0.11	0.990761	9.81868
	9	0.2031	16.9	0.11	0.990761	11.1028
Baiyun No.1	10	0.2024	9.1	0.11	0.97275	33.9471	33.9564
	11	0.202	9.28	0.11	0.97275	33.4411
	12	0.2002	9.05	0.11	0.97275	34.4809
No.2	13	0.2037	7.94	0.11	0.96103	37.8502	39.5553
	14	0.2009	7.48	0.11	0.96103	39.8687
	15	0.2061	7.36	0.11	0.96103	39.242
No.3	16	0.2015	6.34	0.11	0.966723	43.1783	43.1299
	17	0.2016	6.65	0.11	0.966723	42.1615
	18	0.2	6.47	0.11	0.966723	43.0814
Baiyun before No.1	19	0.1028	12.13	0.11	0.962917	48.3641	48.0036
	20	0.1004	12.6	0.11	0.962917	46.4778
	21	0.1004	12.42	0.11	0.962917	47.643
No.2	22	0.1011	10.52	0.11	0.967634	59.237	49.9171
	23	0.1045	11.76	0.11	0.967634	49.6353
	24	0.1041	11.7	0.11	0.967634	50.1988
No.3	25	0.102	11.7	0.11	0.965319	51.3552	52.963
	26	0.1005	11.59	0.11	0.965319	52.8312
	27	0.1011	11.5	0.11	0.965319	53.0948
Baiyun back No.1	28	0.1049	12.33	0.11	0.967172	45.9538	45.7371
	29	0.1	12.77	0.11	0.966979	45.3675
	30	0.1014	12.59	0.11	0.966979	45.89
No.2	31	0.1005	12.19	0.11	0.966737	48.889	48.6371
	32	0.1054	11.9	0.11	0.966979	48.3852
	33	0.1037	11.7	0.11	0.966979	50.4266
No.3	34	0.1	12.32	0.11	0.966979	48.2798	48.2581
	35	0.1008	12.5	0.11	0.966979	46.741
	36	0.1017	12.2	0.11	0.966979	48.2364
Renhuai before No.1	37	0.2057	5.18	0.11	0.960734	46.2338	46.875
	38	0.2037	5.1	0.11	0.960734	46.9435
	39	0.2004	5.38	0.11	0.960734	46.8064
No.2	40	0.2031	6.3	0.11	0.970683	42.7904	42.6511
	41	0.2026	6.37	0.11	0.970683	42.6733
	42	0.2012	6.52	0.11	0.970683	42.4896
No.3	43	0.2026	9.13	0.11	0.96475	34.0988	33.6289
	44	0.2029	8.1	0.11	0.96475	37.3413
	45	0.2013	9.49	0.11	0.96475	33.1589
Renhuai back No. 1	46	0.2046	5.5	0.11	0.96771	45.1358	44.4494
	47	0.2033	5.8	0.11	0.96771	44.4701
	48	0.2048	5.71	0.11	0.96771	44.4286
No. 2	49	0.2022	8.13	0.11	0.965082	37.3615	37.5659
	50	0.2019	8.02	0.11	0.965082	37.7703
	51	0.2045	7.65	0.11	0.965082	38.4634
No. 3	52	0.2017	9.65	0.11	0.964161	32.5985	32.4652
	53	0.2051	9.52	0.11	0.964161	32.4695
	54	0.2058	9.53	0.11	0.964161	32.3276
Note: The values with large differences in parallel have been removed

## Sheet: TN
TN
Experimental steps: Accurately weigh 1g of soil and put it into a triangular flask, then add total nitrogen acceleration, hydrogen peroxide, 10mL sulfuric acid, digest to white, transfer to a 50mL volumesize, cool the volume, take 10mL and put it in a tissue culture flask, then put in a white sample vial containing 2mL of boric acid solution containing indicators, add 10mL 10mol/L NaOH to the tis…
Sample plot	Number	Weigh the sample amount（g)	Consumption H+（mL）	H+（mol/L)	Drying soil coefficient K	TN(g/Kg)	Mean
Renhuai No.1	1	1.0004	1.92	0.00515	0.989868	0.698965	0.687815
	2	1.0007	1.85	0.00515	0.989868	0.67328
	3	1.0011	1.9	0.00515	0.989868	0.6912
No.2	4	1.0059	2	0.00515	0.99206	0.722508	0.217585
	5	1.0012	0.6	0.00515	0.99206	0.21777
	6	1.0029	0.6	0.00515	0.99206	0.217401
No.3	7	1.0054	2	0.00515	0.990761	0.723815	0.181121
	8	1.0068	0.6	0.00515	0.990761	0.216842
	9	1.001	0.4	0.00515	0.990761	0.145399
Baiyun No.1	10	1.006	3.5	0.00515	0.97275	1.28936	1.34896
	11	1.0037	3.7	0.00515	0.97275	1.36616
	12	1.0018	3.6	0.00515	0.97275	1.33176
No.2	13	1.0011	2.4	0.00515	0.96103	0.899295	0.933325
	14	1.0018	2.5	0.00515	0.96103	0.936111
	15	1.0078	2.5	0.00515	0.96103	0.930538
No.3	16	1.0081	3.1	0.00515	0.966723	1.14673	1.07891
	17	1.0045	2.9	0.00515	0.966723	1.07659
	18	1.0002	2.9	0.00515	0.966723	1.08122
Baiyun before No.1	19	1.0044	8.7	0.00515	0.962917	3.24287	3.23203
	20	1.0024	8.9	0.00515	0.962917	3.32403
	21	1.005	8.4	0.00515	0.962917	3.12917
No.2	22	1.0016	8.6	0.00515	0.967634	3.19888	3.11889
	23	1.0046	8.4	0.00515	0.967634	3.11516
	24	1.0022	8.4	0.00515	0.967634	3.12262
No.3	25	1.0028	8	0.00515	0.965319	2.97927	3.17613
	26	1.0061	8.7	0.00515	0.965319	3.22933
	27	1.0045	8.4	0.00515	0.965319	3.12294
Baiyun back No.1	28	1.0043	7.7	0.00515	0.967172	2.85778	2.83642
	29	1.0065	7.6	0.00515	0.966979	2.81506
	30	1.0029	7.3	0.00515	0.966979	2.71365
No.2	31	1.006	7.8	0.00515	0.966737	2.8913	2.93925
	32	1.0097	7.9	0.00515	0.966979	2.91691
	33	1.0034	8.1	0.00515	0.966979	3.00953
No.3	34	1.004	6.5	0.00515	0.966979	2.41361	2.34642
	35	1.0066	6.2	0.00515	0.966979	2.29627
	36	1.0083	6.3	0.00515	0.966979	2.32937
Renhuai before No.1	37	1.0057	8.9	0.00515	0.960734	3.32065	3.32082
	38	1.0056	8.9	0.00515	0.960734	3.32098
	39	1.0048	9.3	0.00515	0.960734	3.473
No.2	40	1.0047	8.1	0.00515	0.970683	2.99417	2.9872
	41	1.0094	8.1	0.00515	0.970683	2.98023
	42	1.0041	7.8	0.00515	0.970683	2.885
No.3	43	1.0119	7.2	0.00515	0.96475	2.6588	2.71088
	44	1.0008	7.4	0.00515	0.96475	2.76296
	45	1.0009	6.4	0.00515	0.96475	2.38935
Renhuai back No. 1	46	1.0043	8.5	0.00515	0.96771	3.15294	3.18366
	47	1.0076	8.7	0.00515	0.96771	3.21656
	48	1.007	8.6	0.00515	0.96771	3.18148
No. 2	49	1.0009	6.8	0.00515	0.965082	2.53781	2.49889
	50	1.0022	6.6	0.00515	0.965082	2.45998
	51	1.0016	6.2	0.00515	0.965082	2.31227
No. 3	52	1.0031	6.1	0.00515	0.964161	2.27374	2.26517
	53	1.001	6.5	0.00515	0.964161	2.42792
	54	1	5.6	0.00515	0.964161	2.09384
Note: The values with large differences in parallel have been removed

## Sheet: TP
TP
NaOH melting-molybdenum anti-colorimetric method: weigh 0.2g of air-dried soil sample (0.15mm), put it into a Teflon bottle, add 3-4 drops of anhydrous ethanol, moisten the sample, add 2.5g NaOH and shake well, put it in a muffle furnace at 250° to digest for 12 hours, then wash it into a 50ml volumetric flask, set the volume after cooling, shake well and filter, shake and take 3ml of filtrate in…
Soil Sample Name	Number	OD	Working Curve Concentration (mg/L)	Drying soil coefficient K	Weight /g	Dilution volumetric flask /ml	Volume of the filtrate /ml	Constant volume /ml	TP(g/Kg)	Mean		Standard product concentration	5mg/L
Renhuai No.1	1	0.399	0.762358	0.989868	0.2024	50	5	25	0.932107	0.933464
	2	0.401	0.766088	0.989868	0.2028	50	5	25	0.934821			Sample volume(mL)	0	1	2	4	6	8
	3	0.411	0.784742	0.989868	0.2026	50	5	25	0.958528			Concentration(mg/L)	0	0.2	0.4	0.8	1.2	1.6
No.2	4	0.447	0.851893	0.99206	0.2047	50	5	25	1.03216	1.03705		OD	0	0.102	0.196	0.405	0.633	0.857
	5	0.443	0.844432	0.99206	0.201	50	5	25	1.04195
	6	0.391	0.747435	0.99206	0.202	50	5	25	0.917698
No.3	7	0.467	0.8892	0.990761	0.2	50	5	25	1.10123	1.09381
	8	0.471	0.896661	0.990761	0.202	50	5	25	1.09948
	9	0.46	0.876143	0.990761	0.2008	50	5	25	1.08074
Baiyun No.1	10	0.56	1.06267	0.97275	0.2017	50	5	25	1.28126	1.28311
	11	0.571	1.08319	0.97275	0.205	50	5	25	1.28497
	12	0.566	1.07387	0.97275	0.2005	50	5	25	1.3025
No.2	13	0.534	1.01418	0.96103	0.204	50	5	25	1.19443	1.21651
	14	0.533	1.01231	0.96103	0.2005	50	5	25	1.21304
	15	0.541	1.02723	0.96103	0.2023	50	5	25	1.21997
No.3	16	0.585	1.10931	0.966723	0.2045	50	5	25	1.311	1.33804
	17	0.591	1.1205	0.966723	0.2	50	5	25	1.35402
	18	0.596	1.12983	0.966723	0.2024	50	5	25	1.3491
Baiyun before No.1	19	0.397	0.758627	0.962917	0.2038	50	5	25	0.896093	0.885646
	20	0.386	0.738109	0.962917	0.206	50	5	25	0.862545
	21	0.391	0.747435	0.962917	0.2003	50	5	25	0.8983
No.2	22	0.43	0.820183	0.967634	0.2039	50	5	25	0.973071	0.974057
	23	0.436	0.831375	0.967634	0.2027	50	5	25	0.992188
	24	0.428	0.816452	0.967634	0.2064	50	5	25	0.956912
No.3	25	0.389	0.743705	0.965319	0.2044	50	5	25	0.878073	0.88002
	26	0.393	0.751166	0.965319	0.2	50	5	25	0.906394
	27	0.371	0.710129	0.965319	0.2003	50	5	25	0.855593
Baiyun back No.1	28	0.498	0.947025	0.967172	0.2004	50	5	25	1.14263	1.14692
	29	0.514	0.97687	0.966979	0.2035	50	5	25	1.16046
	30	0.507	0.963813	0.966979	0.2048	50	5	25	1.13768
No.2	31	0.506	0.961947	0.966737	0.2006	50	5	25	1.15896	1.15761
	32	0.508	0.965678	0.966979	0.2019	50	5	25	1.15625
	33	0.497	0.945159	0.966979	0.2027	50	5	25	1.12722
No.3	34	0.504	0.958217	0.966979	0.2041	50	5	25	1.13495	1.1512
	35	0.511	0.971274	0.966979	0.204	50	5	25	1.15098
	36	0.517	0.982466	0.966979	0.2034	50	5	25	1.16768
Renhuai before No.1	37	0.565	1.072	0.960734	0.2001	50	5	25	1.28674	1.24176
	38	0.546	1.03656	0.960734	0.2015	50	5	25	1.23556
	39	0.53	1.00672	0.960734	0.201	50	5	25	1.20297
No.2	40	0.466	0.887334	0.970683	0.2006	50	5	25	1.07343	1.08273
	41	0.476	0.905988	0.970683	0.2009	50	5	25	1.09436
	42	0.471	0.896661	0.970683	0.2014	50	5	25	1.0804
No.3	43	0.457	0.870547	0.96475	0.2034	50	5	25	1.03228	1.0508
	44	0.467	0.8892	0.96475	0.2018	50	5	25	1.06275
	45	0.466	0.887334	0.96475	0.2024	50	5	25	1.05738
Renhuai back No. 1	46	0.311	0.598209	0.96771	0.202	50	5	25	0.716452	0.679243
	47	0.297	0.572095	0.96771	0.2048	50	5	25	0.675808
	48	0.298	0.57396	0.96771	0.2034	50	5	25	0.682678
No. 2	49	0.279	0.538519	0.965082	0.2015	50	5	25	0.644807	0.563408
	50	0.239	0.463906	0.965082	0.2002	50	5	25	0.559075
	51	0.245	0.475098	0.965082	0.2019	50	5	25	0.567742
No. 3	52	0.312	0.600075	0.964161	0.2014	50	5	25	0.718183	0.716161
	53	0.331	0.635516	0.964161	0.2016	50	5	25	0.759846
	54	0.314	0.603805	0.964161	0.2038	50	5	25	0.714138
Note: The values with large differences in parallel have been removed

## Sheet: TK
TK
NaOH molten - Molybdenum-antimony anti-colorimetric method: Weigh 0.2g of air-dried soil sample (0.15mm), place it in a polytetrafluoroethylene bottle, add 3-4 drops of anhydrous ethanol to wet the sample, then add 2.5g of NaOH and shake well. Place in a muffle furnace at 250°C for digestion for 12 hours, then wash to a 50ml volumetric flask, cool, make up to volume, shake well, and filter for IC…
Soil Sample Name	Number	Sample weighting /g	Conversion coefficientk	Content	TK （g/kg)	Mean
Renhuai No.1	1	0.2024	0.989868	10.454	10.561	10.6792
	2	0.2028	0.989868	10.688	10.7974
	3	0.2026	0.989868	11.222	11.3369
No.2	4	0.2047	0.99206	10.986	11.0739	11.2151
	5	0.201	0.99206	11.266	11.3562
	6	0.202	0.99206	10.64	10.7252
No.3	7	0.2	0.990761	11.196	11.3004	11.362
	8	0.202	0.990761	10.788	10.8886
	9	0.2008	0.990761	11.318	11.4235
Baiyun No.1	10	0.2017	0.97275	10.83	11.1334	11.2602
	11	0.205	0.97275	10.76	11.0614
	12	0.2005	0.97275	11.27	11.5857
No.2	13	0.204	0.96103	10.31	10.7281	11.2848
	14	0.2005	0.96103	10.826	11.265
	15	0.2023	0.96103	10.864	11.3045
No.3	16	0.2045	0.966723	10.724	11.0931	11.0631
	17	0.2	0.966723	10.868	11.2421
	18	0.2024	0.966723	10.666	11.0331
Baiyun before No.1	19	0.2038	0.962917	9.002	9.34868	11.0529
	20	0.206	0.962917	10.378	10.7777
	21	0.2003	0.962917	10.908	11.3281
No.2	22	0.2039	0.967634	8.918	9.2163	11.0393
	23	0.2027	0.967634	10.764	11.124
	24	0.2064	0.967634	10.6	10.9546
No.3	25	0.2044	0.965319	9.636	9.98219	9.87238
	26	0.2	0.965319	0.7988	0.827498
	27	0.2003	0.965319	9.424	9.76257
Baiyun back No.1	28	0.2004	0.967172	8.936	9.23931	9.0758
	29	0.2035	0.966979	8.618	8.91229
	30	0.2048	0.966979	7.676	7.93812
No.2	31	0.2006	0.966737	8.25	8.53386	11.0157
	32	0.2019	0.966979	10.506	10.8648
	33	0.2027	0.966979	10.798	11.1667
No.3	34	0.2041	0.966979	9.938	10.2774	9.68687
	35	0.204	0.966979	6.926	7.16251
	36	0.2034	0.966979	8.796	9.09637
Renhuai before No.1	37	0.2001	0.960734	9.376	9.7592	9.7599
	38	0.2015	0.960734	8.69	9.04517
	39	0.201	0.960734	10.064	10.4753
No.2	40	0.2006	0.970683	11.008	11.3405	11.1087
	41	0.2009	0.970683	6.614	6.81376
	42	0.2014	0.970683	10.558	10.8769
No.3	43	0.2034	0.96475	11.116	11.5222	12.114
	44	0.2018	0.96475	9.446	9.79114
	45	0.2024	0.96475	12.258	12.7059
Renhuai back No. 1	46	0.202	0.96771	12.16	12.5657	8.32998
	47	0.2048	0.96771	8.67	8.9593
	48	0.2034	0.96771	7.452	7.70066
No. 2	49	0.2015	0.965082	8.164	8.45939	11.827
	50	0.2002	0.965082	11.38	11.7917
	51	0.2019	0.965082	11.448	11.8622
No. 3	52	0.2014	0.964161	7.432	7.70826	11.0708
	53	0.2016	0.964161	9.924	10.2929
	54	0.2038	0.964161	11.424	11.8486
Note: The values with large differences in parallel have been removed

## Sheet: AN
AN
Experimental procedure: Accurately weigh 2g of soil and place it in a culture bottle. Then, place a white sample bottle containing 2mL of boric acid solution with an indicator. Add 10mL of 1mol/L NaOH to the culture bottle, seal it, and place it in a constant temperature incubator at 40°C for 24 hours. After this period, remove the bottle and titrate with a 0.00395mol/L H2SO4 solution, with the e…
Soil Sample Name	Number	Sample weighting（g）	Consumption H+（mL）	H+（mol/L)	AN(mg/kg)	Mean
Renhuai No.1	1	2.002	1.2	0.00395	33.1469	35.9136
	2	2.0026	1.3	0.00395	35.8983
	3	2.0009	1.3	0.00395	35.9288
No.2	4	2.0025	0.65	0.00395	17.9501	17.9465
	5	2.0033	0.65	0.00395	17.9429
	6	2.0026	0.6	0.00395	16.5685
No.3	7	2.0019	0.6	0.00395	16.5743	17.9554
	8	2.0019	0.7	0.00395	19.3366
	9	2.0022	1	0.00395	27.6196
Baiyun No.1	10	2.0003	1.9	0.00395	52.5271	58.0185
	11	2.0018	2.1	0.00395	58.0128
	12	2.0025	2.3	0.00395	63.5156
No.2	13	2.0014	1.9	0.00395	52.4983	52.4655
	14	2.0039	1.9	0.00395	52.4328
	15	2.0014	1.5	0.00395	41.446
No.3	16	2.0001	1.6	0.00395	44.2378	49.7237
	17	2.0027	2	0.00395	55.2254
	18	2.0025	1.8	0.00395	49.7079
Baiyun before No.1	19	2.0021	5.5	0.00395	151.915	146.339
	20	2.0036	5.1	0.00395	140.762
	21	2.0028	5.3	0.00395	146.34
No.2	22	2.0008	5.1	0.00395	140.959	142.211
	23	2.0039	3.4	0.00395	93.827
	24	2.0044	5.2	0.00395	143.464
No.3	25	2.0049	5.1	0.00395	140.67	138.062
	26	2.0019	4.9	0.00395	135.356
	27	2.0013	5	0.00395	138.16
Baiyun back No.1	28	2.0035	5.1	0.00395	140.769	140.79
	29	2.0004	5.2	0.00395	143.751
	30	2.0029	5.1	0.00395	140.811
No.2	31	2.0036	5.1	0.00395	140.762	143.454
	32	2.0052	5.2	0.00395	143.407
	33	2.0039	5.2	0.00395	143.5
No.3	34	2	5.4	0.00395	149.31	149.187
	35	2.0033	5.4	0.00395	149.064
	36	2.0005
Renhuai before No.1	37	2.0037	5	0.00395	137.995	136.726
	38	2.0004	4.9	0.00395	135.458
	39	2.0019	5.2	0.00395	143.644
No.2	40	2.0022	4.7	0.00395	129.812	120.229
	41	2.0008	4.4	0.00395	121.611
	42	2.0008	4.3	0.00395	118.847
No.3	43	2.0004	3.3	0.00395	91.2268	91.1835
	44	2.0029	3.4	0.00395	93.8739
	45	2.0023	3.3	0.00395	91.1402
Renhuai back No. 1	46	2.0024	4.7	0.00395	129.799	130.424
	47	2.0044	4.75	0.00395	131.049
	48	2.0043	4.9	0.00395	135.194
No. 2	49	2.008	4.2	0.00395	115.667	116.405
	50	2.0063	4.25	0.00395	117.143
	51	2.0034	3.85	0.00395	106.272
No. 3	52	2.0002	3	0.00395	82.9417	84.2407
	53	2.0079	3.5	0.00395	96.3942
	54	2.0041	3.1	0.00395	85.5396
Note: The values with large differences in parallel have been removed

## Sheet: AK
AK
Experimental procedure: Accurately weigh 2.5g of soil into a Erlenmeyer flask, add 25mL of NaOAC solution with a pH of 7.0 at 1mol/L, and oscillate in a constant temperature shaking incubator for 30 minutes. Remove the flask, rapidly filter the mixture, and directly measure the filtrate using ICP.
Soil Sample Name	Number	Sample weighting（g）	Conversion coefficient k	Content	AK（mg/kg)	Mean
Renhuai No.1	1	2.5016	0.990774	33.88	34.1955	35.2048
	2	2.5084	0.990774	30.56	30.8446
	3	2.5015	0.990774	35.88	36.2141
No.2	4	2.5038	0.995275	19.804	19.898	16.711
	5	2.503	0.995275	16.5	16.5783
	6	2.5001	0.995275	16.764	16.8436
No.3	7	2.501	0.99448	26.66	26.808	26.8683
	8	2.5025	0.99448	26.78	26.9287
	9	2.5057	0.99448	24.04	24.1734
Baiyun No.1	10	2.5046	0.970715	128.76	132.645	134.128
	11	2.5036	0.970715	113.72	117.151
	12	2.5041	0.970715	131.64	135.611
No.2	13	2.5014	0.95868	54.56	56.9116	78.7041
	14	2.502	0.95868	58.76	61.2926
	15	2.5013	0.95868	58.48	61.0006
No.3	16	2.5051	0.960738	64.26	66.8861	66.043
	17	2.5021	0.960738	62.64	65.1999
	18	2.5019	0.960738	40.58	42.2384
Baiyun before No.1	19	2.5024	0.968131	53.64	55.4057	56.418
	20	2.5078	0.968131	55.6	57.4302
	21	2.5032	0.968131	61.68	63.7104
No.2	22	2.5004	0.967763	43.42	44.8664	62.0813
	23	2.5001	0.967763	64.68	66.8346
	24	2.5047	0.967763	55.48	57.3281
No.3	25	2.5013	0.968451	82.02	84.6919	84.5164
	26	2.5046	0.968451	83.22	85.931
	27	2.5075	0.968451	81.68	84.3408
Baiyun back No.1	28	2.5039	0.967356	71.08	73.4786	73.4683
	29	2.5009	0.967356	71.06	73.458
	30	2.5079	0.967356	69.66	72.0107
No.2	31	2.5031	0.967444	65.88	68.0969	69.0065
	32	2.5078	0.967444	69.64	71.9835
	33	2.5041	0.967444	67.64	69.9162
No.3	34	2.5044	0.96547	69.14	71.6128	71.8924
	35	2.5001	0.96547	69.68	72.1721
	36	2.5069	0.96547	74.18	76.833
Renhuai before No.1	37	2.5055	0.964022	85.6	88.7946	88.5388
	38	2.5092	0.964022	85.16	88.3382
	39	2.5056	0.964022	85.3	88.4835
No.2	40	2.5043	0.96877	88.32	91.1672	94.3155
	41	2.505	0.96877	91.2	94.14
	42	2.5008	0.96877	91.54	94.491
No.3	43	2.5044	0.9687	99.56	102.777	102.942
	44	2.5025	0.9687	97.46	100.609
	45	2.5003	0.9687	99.88	103.107
Renhuai back No. 1	46	2.5083	0.969244	85.56	88.275	88.306
	47	2.5009	0.969244	87.36	90.1321
	48	2.5029	0.969244	85.62	88.3369
No. 2	49	2.5046	0.969496	79.24	81.7332	82.1664
	50	2.5022	0.969496	89.26	92.0685
	51	2.502	0.969496	80.08	82.5996
No. 3	52	2.5023	0.969373	65.48	67.5488	64.0208
	53	2.5052	0.969373	62.16	64.1239
	54	2.5042	0.969373	61.96	63.9176
Note: The values with large differences in parallel have been removed

## Sheet: AP
AP					AP
Experimental Procedure: Accurately weigh 1.25g of soil into a triangular flask, add an appropriate amount of phosphorus-free activated carbon powder and 25mL of NaHCO3 solution (pH=8.5, 0.5mol/L). Oscillate in a constant temperature shaker for 30 minutes, then remove and quickly filter. Take an appropriate amount of the filtrate to a 25mL volumetric flask, add 15mL of distilled water, followed by…
													Standard Melody	Applicable to W, Q, H.
Soil Sample Name	Number	Sample weighting	Sample volume	OD	Concentration（ug/mL）	ts	Conversion coefficient k	AP （mg/kg）	Mean				P=5ug/mL
Renhuai No.1	1	1.2546	3	0.152	0.313175	8.33333	0.990774	11.9674	11.1624				Sample volume	Concentration（ug/mL）	OD
	2	1.2571	3	0.107	0.221543	8.33333	0.990774	8.44906					0	0	0
	3	1.2517	3	0.131	0.270413	8.33333	0.990774	10.3573					0.5	0.1	0.047
No.2	4	1.2585	3	0.094	0.195072	8.33333	0.995275	7.39764	7.49052				1	0.2	0.102
	5	1.2508	3	0.203	0.417023	8.33333	0.995275	15.9119					1.5	0.3	0.139
	6	1.2533	3	0.096	0.199145	8.33333	0.995275	7.58341					2	0.4
No.3	7	1.2519	3	0.16	0.329464	8.33333	0.99448	12.57	12.6774				2.5	0.5	0.239
	8	1.2584	3	0.172	0.353899	8.33333	0.99448	13.4326					4	0.8	0.395
	9	1.2537	3	0.163	0.335573	8.33333	0.99448	12.7847
Baiyun No.1	10	1.2575	3	0.286	0.586031	8.33333	0.970715	22.8042	26.3604
	11	1.2513	3	0.336	0.687844	8.33333	0.970715	26.8986
	12	1.2533	3	0.323	0.661372	8.33333	0.970715	25.8222
No.2	13	1.2523	3	0.193	0.396661	8.33333	0.95868	15.6939	15.6608
	14	1.2576	3	0.193	0.396661	8.33333	0.95868	15.6278
	15	1.2531	3	0.174	0.357972	8.33333	0.95868	14.1541
No.3	16	1.2515	3	0.149	0.307066	8.33333	0.960738	12.1308	19.1384
	17	1.2516	3	0.254	0.520872	8.33333	0.960738	20.5757
	18	1.2501	3	0.218	0.447567	8.33333	0.960738	17.7012
Baiyun before No.1	19	1.2557	5	0.191	0.392588	5	0.968131	9.20369	9.45087
	20	1.2527	5	0.244	0.500509	5	0.968131	11.7618
	21	1.2535	5	0.201	0.412951	5	0.968131	9.69805
No.2	22	1.252	5	0.387	0.791692	5	0.967763	18.6221	17.9111
	23	1.2544	5	0.358	0.732641	5	0.967763	17.2001
	24	1.251	5	0.251	0.514763	5	0.967763	12.1179
No.3	25	1.2568	5	0.381	0.779475	5	0.968451	18.2517	17.8316
	26	1.2506	5	0.242	0.496437	5	0.968451	11.6819
	27	1.2555	5	0.363	0.742822	5	0.968451	17.4115
Baiyun back No.1	28	1.2525	5	0.162	0.333537	5	0.967356	7.84557	7.77066
	29	1.2587	5	0.25	0.512727	5	0.967356	12.0011
	30	1.2535	5	0.159	0.327428	5	0.967356	7.69574
No.2	31	1.2568	5	0.23	0.472002	5	0.967444	11.0636	10.9008
	32	1.253	5	0.166	0.341682	5	0.967444	8.03322
	33	1.2558	5	0.223	0.457748	5	0.967444	10.738
No.3	34	1.2517	5	0.229	0.469965	5	0.96547	11.0834	10.6512
	35	1.2517	5	0.211	0.433313	5	0.96547	10.219
	36	1.2574	5	0.159	0.327428	5	0.96547	7.68685
Renhuai before No.1	37	1.2522	5	0.24	0.492364	5	0.964022	11.6244	12.1436
	38	1.2562	5	0.112	0.231725	5	0.964022	5.45345
	39	1.2541	5	0.262	0.537161	5	0.964022	12.6628
No.2	40	1.2522	5	0.247	0.506618	5	0.96877	11.9023	11.4531
	41	1.251	5	0.228	0.467929	5	0.96877	11.0039
	42	1.2514	5	0.144	0.296885	5	0.96877	6.97936
No.3	43	1.2507	5	0.179	0.368153	5	0.9687	8.66026	7.73547
	44	1.2561	5	0.141	0.290776	5	0.9687	6.81067
	45	1.2516	5	0.312	0.638974	5	0.9687	15.0201
Renhuai back No. 1	46	1.2585	5	0.142	0.292812	5	0.969244	6.84144	7.18794
	47	1.2525	5	0.195	0.400733	5	0.969244	9.40783
	48	1.254	5	0.156	0.321319	5	0.969244	7.53445
No. 2	49	1.2558	5	0.216	0.443494	5	0.969496	10.3816	10.6438
	50	1.2536	5	0.254	0.520872	5	0.969496	12.2144
	51	1.2558	5	0.227	0.465893	5	0.969496	10.906
No. 3	52	1.2568	5	0.16	0.329464	5	0.969373	7.7072	13.2729
	53	1.2512	5	0.301	0.616575	5	0.969373	14.4882
	54	1.2502	5	0.25	0.512727	5	0.969373	12.0576
Note: The values with large differences in parallel have been removed
																				R² = 0.9999
																				y = 0.1159x - 0.002
																			y = 0.1051x - 0.0029
																			R² = 0.999

## Sheet: URA
URA
Experimental Procedure: Accurately weigh 2.5g of soil into a brown sample bottle, add 0.5mL of toluene, and after 15 minutes, add 5mL of 10% urea and 10mL of citrate buffer solution with a pH of 6.7. Cover, shake well, and incubate in a constant temperature incubator at 37°C for 24 hours. Filter the mixture, collect the filtrate in a 25mL volumetric flask, add 2mL of sodium phenolate solution and…
Soil Sample Name	Number	Sample weighting	Sample volume	OD	(ug NH4+-N /g/24 h)	Mean				NH4+-N	50ug/mL
Renhuai No.1	1	2.5048	0.5	0.251	95.9531	94.6732				Sample volume（mL）	Concentration（ug/mL)	OD
	2	2.5062	0.5	0.233	89.2346					0	0	0
	3	2.5039	0.5	0.244	93.3933					0.2	0.4	0.065
No.2	4	2.5024	0.5	0.13	51.1746	56.2739				0.6	1.2	0.226
	5	2.5005	0.5	0.157	61.2335					1	2	0.367
	6	2.5003	0.5	0.144	56.4136					1.4	2.8
No.3	7	2.5077	0.5	0.288	109.534	86.3765				1.8	3.6	0.655
	8	2.5018	0.5	0.243	93.1008
	9	2.5048	0.5	0.207	79.6522
Baiyun No.1	10	2.5067	0.5	0.285	108.467	110.615
	11	2.5017	0.5	0.296	112.764
	12	2.5049	0.5	0.263	100.395
No.2	13	2.5065	0.5	0.158	61.4572	63.3591
	14	2.501	0.5	0.248	94.9857
	15	2.5026	0.5	0.168	65.2609
No.3	16	2.5059	0.5	0.191	73.6922	108.268
	17	2.5036	0.5	0.295	112.308
	18	2.5018	0.5	0.273	104.228
Baiyun before No.1	19	2.5063	0.3	0.363	228.94	261.261
	20	2.5079	0.3	0.407	255.929
	21	2.5004	0.3	0.423	266.593
No.2	22	2.5069	0.3	0.438	275.156	277.329
	23	2.5084	0.3	0.48	300.887
	24	2.5017	0.3	0.406	255.945
No.3	25	2.5001	0.3	0.217	139.189	145.327
	26	2.5017	0.3	0.237	151.465
	27	2.5012	0.3	0.311	197.253
Baiyun back No.1	28	2.5085	0.3	0.332	209.626	238.449
	29	2.5054	0.3	0.365	230.257
	30	2.502	0.3	0.391	246.642
No.2	31	2.5063	0.3	0.201	128.972	121.085
	32	2.5003	0.3	0.175	113.198
	33	2.504	0.3	0.253	161.208
No.3	34	2.5052	0.3	0.247	157.427	156.516
	35	2.5022	0.3	0.277	176.159
	36	2.5047	0.3	0.244	155.606
Renhuai before No.1	37	2.5059	0.3	0.31	196.266	193.095
	38	2.5071	0.3	0.299	189.386
	39	2.508	0.3	0.306	193.635
No.2	40	2.5015	0.3	0.324	205.267	203.372
	41	2.5011	0.3	0.303	192.314
	42	2.5025	0.3	0.318	201.476
No.3	43	2.5066	0.3	0.162	104.893	113.035
	44	2.5052	0.3	0.189	121.62
	45	2.5	0.3	0.174	112.593
Renhuai back No. 1	46	2.5071	0.3	0.436	273.9	276.727
	47	2.5076	0.3	0.447	280.63
	48	2.508	0.3	0.439	275.652
No. 2	49	2.503	0.3	0.418	263.227	269.457
	50	2.5011	0.3	0.429	270.229
	51	2.5097	0.3	0.428	268.686
No. 3	52	2.5035	0.3	0.408	256.996	245.597
	53	2.5031	0.3	0.385	242.826
	54	2.5033	0.3	0.394	248.367
Note: The values with large differences in parallel have been removed

[truncated: 3 more sheets: PNA, INA, Sheet1]
